# Supplementary material for: A Histone Code Functionally Linked to Replicative Senescence
Source: Aging Cell. 2026 Jan 2;25(1):e70343. doi: 10.1111/acel.70343 (PMC12759110; doi:10.1111/acel.70343)
Supplement: Supplementary file 2 — Table S1: SGAINED and SLOST gene sets in BJ replicative senescence. [file ACEL-25-e70343-s004.xlsx]

## Sheet: Sgained genes
	Average expression in senescence (log2 fold change)
PADI2	4.47332
CD36	3.69929
TMEM178B	3.59534
HTR2A	3.47766
LINC01013	3.32865
TGFB2	3.25696
CYP26B1	3.2543
CCND2	3.17594
LINC01021	3.09139
MIR548F3	3.03219
PADI1	2.94965
CLDN1	2.91283
ST3GAL6	2.80103
ANGPTL4	2.80061
DYNC1I1	2.79809
LOC339975	2.73659
DYSF	2.67767
JPH1	2.63149
PZP	2.62578
MUC19	2.60216
CDS1	2.59383
LIPH	2.55591
C5orf46	2.55074
LINC01411	2.51349
ABCB1	2.44646
PCLO	2.43638
CCND2-AS1	2.40179
KRTAP5-AS1	2.37421
GAD1	2.36806
LINC00158	2.35115
POPDC2	2.32383
SPP1	2.32015
PCDHAC2	2.31802
SLC8A3	2.31504
CDH10	2.30821
PLXDC2	2.30413
ANKRD1	2.26052
LOC344887	2.25467
PPFIA4	2.23211
KRT34	2.22099
PLEKHH2	2.21792
LINC01592	2.17989
EHF	2.16383
PCDHAC1	2.12725
FGF9	2.12589
SCN2A	2.11897
RRAGD	2.10775
RUNDC3B	2.09272
MYO3B	2.07254
ARFGEF3	2.06895
UNC13A	2.06309
CRYM	2.0572
AK4	2.05564
LINC00452	2.05534
MPP7	2.05366
DIRC3-AS1	2.04764
PCDHA13	2.02521
LMO7DN-IT1	2.02124
MGAM	2.02015
SYNPO2L	2.01881
RXFP1	2.01182
PCDHA12	2.00488
PCDHA11	2.00365
FAM155A-IT1	2.00106
PCDHA10	1.99825
ZNF208	1.99673
LMO7DN	1.98848
PAPPA2	1.97786
FAM155A	1.97297
PCDHA9	1.95043
NOX4	1.94008
SERPINI1	1.93731
GPRC5C	1.92957
PCDHA8	1.92828
TAF13	1.92555
LRP2	1.92463
LOC284344	1.91074
PCDHA4	1.91044
RAB6B	1.90137
KCNB1	1.89331
PCDHA5	1.8911
PCDHA6	1.89097
FER1L4	1.88819
GJA5	1.88393
PCDHA7	1.87112
SYNDIG1	1.86989
PALMD	1.86515
NREP-AS1	1.85863
PCDHA1	1.83031
PCDHA2	1.82633
LOC102724428	1.82469
SIK1	1.82469
CCDC81	1.82335
FAM134B	1.82228
ARHGEF16	1.81724
PCDHA3	1.81698
SLC22A14	1.81509
TLL2	1.81187
PRDM6	1.80553
CHD5	1.80347
SYTL5	1.79982
HKDC1	1.79125
LOC101929260	1.78823
KCTD16	1.77823
USH2A	1.77408
SCN9A	1.77387
PPP1R9A	1.77243
AOC2	1.77235
RCAN1	1.76096
TMEM178A	1.76053
LOC101929680	1.75879
LINC00333	1.73283
LOC441601	1.72964
INHA	1.7236
DNAJB4	1.71989
KIAA1671	1.70585
STOX2	1.70371
DOCK8	1.69788
PDZD4	1.6897
ALS2CL	1.68353
DIRC3	1.66184
GPR155	1.65597
TSPAN13	1.64969
SLC16A6	1.6493
SH3GL2	1.64869
ACVR1C	1.64616
NRXN3	1.63531
PTPRR	1.63474
PLAT	1.63122
LOC105747689	1.62753
OAS1	1.62689
HBEGF	1.62425
COL4A4	1.62152
TMC1	1.61974
EDN1	1.61923
SHC2	1.61616
EEF1A2	1.61604
MAP3K7CL	1.61267
HSD17B2	1.6112
LOC101927139	1.61014
MYOZ2	1.59721
LCA10	1.59534
KCTD4	1.59207
ADAMTS19	1.59053
FRMD6-AS2	1.58827
APLP1	1.5873
LONRF2	1.57985
LOC101927378	1.57525
SLC26A10	1.574
RASEF	1.56802
MIR210HG	1.56184
C8orf34	1.5618
PLCB4	1.55764
KCNB2	1.55557
SLC38A11	1.55082
NPAS1	1.54917
CTGF	1.54864
CFAP70	1.54526
TGFA	1.54254
COL8A1	1.54109
WDR17	1.54074
LOC101927901	1.52982
MEG3	1.52736
LOC101929151	1.51536
GSDMB	1.51037
SERPINE1	1.50616
GUCY1A2	1.50333
ALDH5A1	1.5002
LOC101928446	1.49717
GPLD1	1.49256
ZNF474	1.49118
IGF1	1.48399
CDH13	1.48042
HERC5	1.47868
GCSAM	1.47702
TRIM36	1.47533
C19orf18	1.47435
RUNDC3A	1.4647
ADAMTS5	1.46039
TMEM252	1.4598
GOLGA8B	1.45902
CDH2	1.45153
SLC47A1	1.44953
PCDHB16	1.44865
PTPRB	1.44599
ARMC4	1.44046
SLC5A3	1.43929
KCCAT333	1.43589
MFAP3L	1.43443
LOC101928417	1.43195
MIR137HG	1.43029
SCN3B	1.43015
PIK3IP1	1.42709
CFAP57	1.42496
KIF21A	1.42053
SAXO2	1.41914
ADCY5	1.4117
EPDR1	1.41007
CCNI2	1.40906
KIAA1211	1.40674
LOC284454	1.40255
FAT3	1.40194
INPP5D	1.39996
RENBP	1.39731
L1CAM	1.39452
TTC9	1.39148
FAM221A	1.38982
LOC152225	1.38739
TG	1.38327
MALAT1	1.3824
MEG8	1.38188
SMURF2	1.37938
LINC01125	1.37904
LOC101927359	1.37796
DGKI	1.37649
GM2A	1.37111
SGK223	1.36728
IGFBP5	1.3663
TMEM217	1.36283
FAM129C	1.3615
RIMS1	1.36109
MAP3K9	1.35757
HEXA-AS1	1.35449
SLC6A17	1.35437
LANCL3	1.34999
NEAT1	1.34929
PCSK5	1.3473
SPON1	1.34599
FAM47E	1.33852
ATP2C2	1.33696
SALRNA2	1.3352
GOLGA8A	1.33099
CCND1	1.3293
WDR63	1.31919
TMEFF2	1.31409
CHN2	1.31163
PSG10P	1.31125
IFI6	1.30542
STAG3L5P	1.30516
MRPS6	1.30455
LOC100507487	1.30435
SYT16	1.30355
SH3RF2	1.29796
ANKRD24	1.29635
KSR2	1.29348
BRSK2	1.29043
CCR7	1.28858
SYT1	1.2874
MIR381HG	1.28356
TNFRSF25	1.28295
CAND1.11	1.27983
PTPRO	1.27762
MCTP1	1.27468
ADTRP	1.27159
PSG7	1.26856
HSPB8	1.26764
LRP2BP	1.26486
IGFBP3	1.2645
NCKAP5	1.26347
COL4A3	1.26307
PLCXD2	1.26
RAB3IP	1.25925
DSP	1.25828
CPEB1	1.25554
SAMD12-AS1	1.25552
MIR34AHG	1.2555
SGIP1	1.25548
LINC00862	1.25541
SLC4A4	1.25517
LRGUK	1.25438
FHIT	1.25338
DUSP1	1.2523
FGF14	1.24964
ART3	1.24523
SEC31B	1.2449
AMPD3	1.24444
SRRM2-AS1	1.24364
ANKFN1	1.24176
PSG8	1.24067
SNTG2	1.23848
LOC100507156	1.23702
LINC01535	1.23626
PFKFB4	1.23135
GDF15	1.23075
PSG11	1.22904
GPRC5A	1.22679
NFKBIZ	1.22646
SH3TC2	1.22543
TNFRSF10C	1.22139
PMEL	1.22133
SMCO3	1.22133
PSG6	1.22127
FRMPD4	1.21875
LOC100631378	1.21859
NRG1	1.21848
PSG9	1.21803
FBXL16	1.21694
GCNT2	1.21345
MYHAS	1.21254
GREB1L	1.20877
ASPN	1.20418
BHLHE40	1.20219
SEMA3E	1.20085
TLR4	1.20062
LOC101928161	1.20012
OLR1	1.19957
EDIL3	1.19532
CRISPLD1	1.19216
PRSS23	1.19105
EPN3	1.18578
NT5C1B	1.1846
LOC101929762	1.18381
PDE11A	1.18166
C12orf60	1.17925
CYYR1	1.17916
HYDIN	1.17907
PREX2	1.17768
CTB-113P19.1	1.17668
LINC00893	1.17568
OCLN	1.17445
FAT1	1.1722
LOC101927865	1.17216
CPE	1.16764
FTCDNL1	1.16723
HSD17B8	1.1664
RTN1	1.16606
FANK1	1.16572
LOC101929710	1.1647
HK2	1.1631
AOX1	1.15989
TMEM52B	1.15756
BTBD11	1.15583
PCSK1	1.154
CCDC68	1.15211
LOXL2	1.15001
EXTL1	1.14977
PAPSS2	1.14758
VWCE	1.14546
LTB4R	1.14267
LAMA1	1.14215
LOC283299	1.14164
ABCC9	1.13935
PCDH10	1.13751
FAM219A	1.13691
C15orf52	1.13637
SNORD116-17	1.13297
SNORD116-19	1.13297
F3	1.13233
PLOD2	1.12705
HDAC9	1.12528
LOC100132111	1.12494
LOC101928516	1.12423
HERC2P2	1.12321
KCNE1	1.11969
LOC101926941	1.11868
CNNM1	1.11821
IQCA1	1.11783
ITGA6	1.11758
LYPLAL1-AS1	1.11405
SAMD4A	1.11339
C5orf30	1.11305
ZNF682	1.11107
CDK18	1.11091
FBN1	1.11083
ACER2	1.11083
LOC654841	1.10811
PRICKLE4	1.10768
IFITM10	1.10333
GLRB	1.10081
WSB1	1.1
LINC00607	1.09726
STAT4	1.09704
CACNB4	1.09562
LINC01588	1.09165
ENPP4	1.0915
ENC1	1.09016
LSMEM1	1.0868
KCNJ12	1.08674
SUGT1P1	1.08449
JAM2	1.08267
FAM71F2	1.08257
CCDC84	1.08172
CCDC136	1.08146
PDE4B	1.08052
CYYR1-AS1	1.08012
PAM	1.07913
ASTN2-AS1	1.07825
DNAH3	1.07799
NIPAL3	1.07716
PRR5L	1.07709
CFL1P1	1.07249
CDKL4	1.07243
PCDH9-AS2	1.07235
BIRC6-AS2	1.07051
ADCY10	1.0698
SNORD116-5	1.06974
SNORD116-7	1.06974
INHBA	1.06961
MASP2	1.06576
LOC284080	1.06505
NABP1	1.06498
TEX9	1.06399
SGCZ	1.06279
GRIP1	1.06276
LINC00571	1.05913
CSRNP3	1.0586
CPNE7	1.05826
ERVK13-1	1.05478
ZGLP1	1.0532
ARL4C	1.05219
JAKMIP3	1.05179
PLPP4	1.05156
FAM149A	1.05033
MIR548F1	1.04849
HYDIN2	1.04633
APBB1IP	1.04411
FLNC	1.03924
NTN4	1.0391
LAMC2	1.03397
MANBA	1.03391
SNHG21	1.03365
PPM1H	1.03248
ANXA3	1.03205
PRRG4	1.02669
GNG7	1.02664
NEK10	1.02477
TNFRSF10D	1.02472
CLGN	1.02265
NEDD4L	1.02109
LINC01006	1.01823
PGAM2	1.01768
LINC01252	1.01661
INHBA-AS1	1.0158
FSD2	1.01562
LIF	1.01432
C4orf22	1.01363
PAPPA-AS1	1.01237
ANO2	1.01223
SPRY3	1.01025
PLXNB3	1.0062
SCAMP5	1.00606
RORA-AS1	1.00594
HSD17B7	1.00511
MGARP	0.995841
HHIP	0.99569
CCDC14	0.992993
FYB	0.992871
FAM198B	0.992264
PTCHD4	0.991853
FOXE1	0.991597
GLS	0.99147
ADAMTS14	0.991176
TACR2	0.99036
LOC101928185	0.989736
DUSP8	0.984962
ZNF493	0.980197
OAS2	0.9765
ZNF737	0.975737
KIAA0226L	0.975296
CCDC18-AS1	0.975093
PGAM1P5	0.973434
MX1	0.972743
KLHL30	0.972141
SEMA3A	0.971982
OVGP1	0.971165
OVCH2	0.970677
GYS1	0.9703
GADD45A	0.969974
TMEM144	0.96822
ZNF117	0.968147
SNX25	0.966734
KRT80	0.96405
PMS2P3	0.962924
PILRB	0.96292
HOTAIRM1	0.962211
LOC101928118	0.960968
PCDH9	0.960757
CDK5R1	0.95807
ARHGEF4	0.954809
LZTS3	0.950585
CYGB	0.95014
SLC31A2	0.948938
RNF122	0.948341
SAT1	0.947534
GALNT5	0.947451
OTUD3	0.94673
IVNS1ABP	0.940283
RND3	0.939206
STX1B	0.938608
FER1L5	0.936656
KCNJ8	0.936342
RBFOX1	0.936339
CPNE8	0.935718
AGAP6	0.934665
ERBB4	0.933102
KIF5A	0.932783
LOC285696	0.928462
EGF	0.927953
FBXO32	0.927402
DCTN1-AS1	0.925913
ATP6V0A1	0.925595
GPR75	0.924655
TMEM255B	0.924379
GNA14	0.92413
RRM2B	0.918514
ZNF91	0.917227
KCNMB2-AS1	0.917144
TMEM56	0.914379
CLEC2B	0.913659
CLCA2	0.913298
ZSWIM5	0.912872
LOC101929095	0.912
CPEB2	0.910378
DICER1-AS1	0.910297
ATP7B	0.909177
PGM5	0.905957
MACROD2	0.900354
ZNF431	0.899677
CHST7	0.899358
PMEPA1	0.897161
COX17	0.894565
FAM124A	0.891663
COBLL1	0.888504
SYNPO2	0.888063
DBNDD1	0.886762
VMP1	0.886334
LOX	0.885929
CREB5	0.883492
ADAM20	0.882129
ADSSL1	0.881927
LAMA3	0.879045
RGS7BP	0.87856
BHLHE41	0.87439
FRMD5	0.873459
ZNF626	0.873412
ACKR3	0.872115
CALD1	0.871606
LOC400927	0.868001
SRGAP3	0.867999
LUZP2	0.865706
N4BP2L1	0.86534
STAU2-AS1	0.863773
LOC101929633	0.860927
ERV3-1	0.860353
PLXNA3	0.859536
AHNAK2	0.858585
DYNLT3	0.856074
DOCK3	0.855594
PLEKHM1P1	0.854005
MAGIX	0.852271
PAPPA	0.850167
DCBLD2	0.849184
PPP2R5B	0.846592
ACCS	0.845582
KIF13B	0.845528
LOC146880	0.845156
LOC100129046	0.844824
KIRREL3-AS2	0.844013
STC2	0.842497
DNAJC27-AS1	0.841791
SIPA1L3	0.838919
EPB41L4A	0.833925
OSTM1	0.832089
MARK1	0.830119
UAP1	0.829801
ZNF468	0.828224
PDGFC	0.824115
ANK1	0.819167
LINC01204	0.817307
BCL2L1	0.815121
B4GALT4-AS1	0.812502
CYB5R1	0.809576
DOCK9	0.808195
LACTB	0.807197
TSPAN10	0.806955
TUBA4A	0.806668
CLTCL1	0.804473
ZNF429	0.804459
SLC2A1	0.799794
ZDHHC17	0.798757
SMAD5-AS1	0.792791
TES	0.792515
ORMDL1	0.791296
CFAP58	0.791156
ZNF738	0.789788
SLC22A18	0.789298
SLC43A2	0.787192
SOGA3	0.786082
TNFRSF10A	0.782735
RNF141	0.782188
ZMIZ1-AS1	0.782025
TIGAR	0.780276
PLEKHA1	0.779475
MYO1E	0.775851
GAS6	0.773996
NOMO3	0.773608
KCND2	0.772801
LIMK2	0.771502
PARD6G	0.768864
PARK2	0.763838
ASAH1	0.761269
ZNF528	0.759195
ZNF600	0.755416
OCIAD2	0.754094
CDKN1A	0.753875
COL12A1	0.752713
DGKA	0.752196
NPC2	0.751951
LOC100506368	0.751673
IPW	0.7467
PLEKHG5	0.739478
MYT1L	0.737856
MAST4	0.735928
CFAP43	0.730274
LOC101929231	0.729303
B4GALT4	0.728124
SMPD1	0.727514
ZNF841	0.726921
ANKRD37	0.725659
CATSPER2	0.72471
RUSC2	0.724577
ZNF674-AS1	0.716805
DFNA5	0.716344
CCDC148	0.714528
TMEM51	0.713001
BST1	0.704706
PCYOX1	0.702276
FILIP1L	0.693145
WWC2	0.688386
FLRT3	0.680566
PERP	0.677462
BPGM	0.674603
ANKRD18CP	0.671711
ERGIC1	0.670295
SLC25A4	0.667868
ZNF702P	0.656252
CREG1	0.654598
FBXL2	0.637202
RASGRP3	0.624205

## Sheet: Slost genes
	Average expression in senescence (log2 fold change)
CXCL12	-3.91195
SOX11	-3.82396
WNT2	-3.46627
TMEM119	-3.26753
SCARA3	-3.17605
MYLIP	-3.1477
APCDD1	-3.13
VAT1L	-3.11234
ENPP2	-2.86493
TDRD9	-2.76155
CRABP2	-2.59561
ZNF608	-2.59019
SKA1	-2.54189
TMEM26	-2.51425
GUCY1A3	-2.50527
MAP2K6	-2.49072
KBTBD11	-2.46902
FAM64A	-2.444
COL5A3	-2.43395
TOX	-2.4139
KCNJ3	-2.40633
CDCA7	-2.38178
AMOT	-2.35384
INS-IGF2	-2.33945
IGF2	-2.33922
GLDN	-2.33163
KIFC1	-2.31779
IL15RA	-2.27249
MYBL2	-2.27033
SGO1-AS1	-2.26825
SERPINF1	-2.26309
PTN	-2.25928
DCHS1	-2.25187
NLGN1	-2.24841
CLDN11	-2.24613
MCM10	-2.23392
ISLR	-2.23298
OLFML3	-2.23281
E2F2	-2.22677
SFRP2	-2.22192
BLM	-2.1786
POSTN	-2.17565
UBE2C	-2.16709
AIM1	-2.16659
LMNB1	-2.1547
TNC	-2.14675
MIR924HG	-2.1097
ACTG2	-2.09514
ROR2	-2.0832
MDK	-2.06279
NCAPH	-2.05386
NEK2	-2.04618
SGO1	-2.04425
PDGFRA	-2.0161
CENPA	-2.01343
CKAP2L	-1.99157
CDK1	-1.98325
DLGAP5	-1.9816
GRIA1	-1.98065
E2F8	-1.98015
CHRM3	-1.97231
BIRC5	-1.95533
BUB1B	-1.9509
SLC1A3	-1.94625
NUF2	-1.94566
KIF2C	-1.93797
KCNG1	-1.93512
C1R	-1.93495
NEIL3	-1.93432
NDC80	-1.92042
KIAA0101	-1.91226
STRA6	-1.912
NUSAP1	-1.91146
APOBEC3A_B	-1.91041
BGN	-1.90111
CDC45	-1.89998
TM4SF1	-1.88936
CDCA2	-1.88807
SHCBP1	-1.88562
SPC25	-1.87798
LSAMP	-1.87499
KIF26B	-1.86936
IL7R	-1.86358
FAM46C	-1.85646
LY75	-1.85203
EXO1	-1.84697
XKR5	-1.84363
AURKB	-1.84132
CENPF	-1.83981
HMMR-AS1	-1.83117
COLEC12	-1.82677
GUCY1B3	-1.82316
ESCO2	-1.81459
DCN	-1.81454
DEPDC1B	-1.80807
PBK	-1.80573
SKA3	-1.80493
BUB1B-PAK6	-1.80319
KIF14	-1.80228
SAPCD2	-1.79811
TOP2A	-1.794
MKI67	-1.79191
LOC101927587	-1.79156
KNL1	-1.78652
DEPDC1	-1.78041
KREMEN1	-1.77738
CEP55	-1.76643
RRM2	-1.76534
LRRC8C	-1.76088
PCOLCE	-1.75791
IQGAP3	-1.75552
ELOVL2	-1.75512
TRABD2A	-1.74487
IL1R1	-1.73239
TSPOAP1	-1.73161
LRRIQ1	-1.73054
FMO3	-1.72508
CHN1	-1.71494
FAIM2	-1.71344
TCF19	-1.71246
HELLS	-1.71199
GAS7	-1.70784
IRX3	-1.70731
CDC20	-1.69664
ENPP1	-1.69612
LOC101927267	-1.66741
LIN7A	-1.66388
CHRM2	-1.66362
SPHKAP	-1.65564
KIF18B	-1.65364
HIST1H3D	-1.65061
PCDH18	-1.64899
CDC25C	-1.64605
BNC1	-1.64378
KIF15	-1.6292
SPC24	-1.61738
TROAP	-1.61429
LOC349160	-1.61197
PELI2	-1.61093
ASF1B	-1.60709
NLGN4X	-1.60175
HJURP	-1.60096
HMMR	-1.59396
KIF11	-1.59257
CENPM	-1.58983
ESPL1	-1.58803
FOXM1	-1.58699
TRIM47	-1.58568
ANLN	-1.58105
NFIB	-1.58097
RIBC2	-1.5796
ADH1B	-1.57548
PCOLCE-AS1	-1.56655
GNG2	-1.5656
PHGDH	-1.56163
KLHL23	-1.5611
ERCC6L	-1.55989
HAS2	-1.55962
NETO1	-1.53109
BUB1	-1.52773
ASPM	-1.52721
GREM2	-1.52341
ATP8B4	-1.51871
APOBEC3G	-1.51699
TLE3	-1.51668
SLC43A3	-1.51413
WDR76	-1.51395
SPAG5	-1.51231
PAK3	-1.50845
MCM5	-1.50728
SRPX	-1.49746
CASP1	-1.49645
GFPT2	-1.49607
PIEZO2	-1.49033
DMC1	-1.48792
FAM111B	-1.48688
CDCA5	-1.48436
FAM167A-AS1	-1.48205
HAND2	-1.47903
FAM167A	-1.47824
HMGB2	-1.47284
BRIP1	-1.47203
CCNA2	-1.47158
TK1	-1.46838
GDF5	-1.46707
GTSE1	-1.46634
KCNK2	-1.46546
FBXO5	-1.46209
CLSPN	-1.46206
MMP11	-1.46037
NCAPG	-1.46035
MASP1	-1.46014
TTK	-1.46002
VWA5A	-1.45425
AFF2	-1.44754
KIF4A	-1.44453
FAM83D	-1.43808
CIT	-1.43656
NEURL1B	-1.43642
CDCA8	-1.43373
EFHC2	-1.43259
CENPH	-1.42672
STMN3	-1.42522
MN1	-1.42223
POLQ	-1.4194
ELFN1	-1.41923
SELENBP1	-1.4178
GINS2	-1.40983
OLFML2A	-1.4091
DDIAS	-1.40785
CDC7	-1.4078
GALNT14	-1.40653
PRC1	-1.40381
DPYSL3	-1.40368
ADGRG6	-1.40252
TSPAN16	-1.40082
LOC440173	-1.39534
SOCS2-AS1	-1.39339
PKMYT1	-1.39127
FAM20A	-1.39085
KIF20A	-1.38404
NR4A3	-1.38306
TRIP13	-1.37736
PRC1-AS1	-1.37647
LOC101928461	-1.37394
PLCL2	-1.37148
LTBP4	-1.36777
FAM46B	-1.36114
COL6A2	-1.36015
PRIM1	-1.35014
PTGS1	-1.34741
PDE7B	-1.34713
LINC01397	-1.34313
HNMT	-1.34279
SOCS2	-1.3412
BAALC	-1.33891
PLK1	-1.33398
LDB2	-1.33354
RAD51AP1	-1.33328
EMP2	-1.32638
FSD1	-1.31998
MAD2L1	-1.31965
MATN2	-1.31947
CENPK	-1.31791
MIR548AX	-1.31786
TXLNB	-1.3117
TRPC3	-1.31037
IGF2BP3	-1.30988
APOD	-1.30846
FKBP5	-1.30623
TMPO	-1.3062
RGS2	-1.30326
UHRF1	-1.30187
ARHGAP11A	-1.29979
OIP5	-1.29357
MAN1A1	-1.29189
NETO2	-1.29046
PRDM16	-1.28689
RPL22L1	-1.28686
LIPI	-1.28621
NTM	-1.28571
NQO1	-1.27589
PLPP3	-1.27442
DTL	-1.27198
HTRA3	-1.27046
PTTG1	-1.26443
CADPS2	-1.26388
LINC00578	-1.25885
PRR11	-1.25323
HAND2-AS1	-1.25142
WWC1	-1.25046
ECHDC3	-1.2487
PLK4	-1.24689
COL6A1	-1.24193
CDC6	-1.2399
ADGRA2	-1.23982
CARD10	-1.23976
TPX2	-1.23597
SIGIRR	-1.23349
ABCA6	-1.23234
SYNE2	-1.23096
TBX4	-1.23062
CHAF1B	-1.23039
MELK	-1.23034
LXN	-1.22817
GABRG3	-1.22722
TSHZ2	-1.22721
SECTM1	-1.22596
GPR39	-1.22525
MIR99AHG	-1.22197
MSC	-1.22135
EIF4EBP1	-1.21748
ZYG11A	-1.21525
TNFRSF19	-1.21522
RFC3	-1.21477
RAB3D	-1.21395
CBX2	-1.21321
FHL3	-1.21049
FBN2	-1.20516
OLFM2	-1.20468
MCM7	-1.20285
SIX1	-1.20218
CDKN2C	-1.19776
CCNF	-1.195
BCAM	-1.19383
TRPA1	-1.18413
BDKRB2	-1.18143
S1PR3	-1.1804
NECAB1	-1.17958
RNASEH2A	-1.17595
ORC1	-1.17308
PSRC1	-1.17062
AEBP1	-1.1684
BIRC3	-1.16756
MCM6	-1.16638
BARD1	-1.16515
F2RL2	-1.16394
PLPPR4	-1.16222
CBR3	-1.16208
LOC100507424	-1.16154
NEMP2	-1.16036
FANCD2	-1.15927
CHDH	-1.15589
PLAC9	-1.15548
CYP7B1	-1.15347
ARHGAP6	-1.1509
PKN3	-1.14489
MSC-AS1	-1.14357
GPR63	-1.14126
EZH2	-1.13515
ARHGAP26	-1.13205
SPATA17	-1.13158
CDC42EP3	-1.13121
SH3BP1	-1.1311
PTMA	-1.13072
LRP4-AS1	-1.12921
CPNE2	-1.12748
PCBP3	-1.12704
PHF19	-1.12539
CYP1B1	-1.12446
PLEKHA6	-1.12043
ROBO2	-1.11785
PAQR4	-1.11775
LRP4	-1.11698
FAM162B	-1.11657
PCK2	-1.11161
MAP3K5	-1.11102
EGR1	-1.1059
ZNF572	-1.1044
EPHA7	-1.10365
TACC3	-1.10364
MME	-1.09998
SFMBT2	-1.09495
MTHFD2	-1.0941
DLG3	-1.09391
ANKRD18B	-1.09296
SLC6A9	-1.09014
KIF20B	-1.08821
CENPU	-1.08683
SYN2	-1.08476
FAM102B	-1.08212
MROH5	-1.08183
BCL2	-1.0795
CECR1	-1.07901
MCM2	-1.07404
LOC101927051	-1.07395
APCDD1L	-1.07102
FILIP1	-1.07049
KCTD12	-1.05848
C8orf88	-1.05746
MFAP4	-1.05467
LIFR	-1.04862
N4BP2	-1.04836
NCAPG2	-1.04626
CCDC36	-1.04622
TBX2	-1.04544
CAMK2A	-1.0426
AURKA	-1.04171
LOC100506175	-1.04045
UNC5B	-1.03997
FANCD2OS	-1.03932
GINS1	-1.03854
B3GALT2	-1.03843
IL32	-1.03558
C5	-1.03352
CD83	-1.02952
SCML2	-1.02922
B3GNT8	-1.02283
BTN3A2	-1.02226
FNDC5	-1.02213
LPAR1	-1.01874
CBR3-AS1	-1.01696
APOL6	-1.01656
FLJ46906	-1.01457
ASS1	-1.01292
ATAD2	-1.01132
UBE2T	-1.0109
GINS4	-1.0091
CRIP2	-1.00761
ACVRL1	-1.00742
CHEK1	-1.00647
MIR4680	-1.00396
EDNRA	-1.00278
DHRS4L2	-1.00272
KCTD15	-0.998713
LOC102723729	-0.995102
IL27RA	-0.990507
BRCA1	-0.987516
DSCC1	-0.987031
ASNS	-0.986266
EHD3	-0.983721
RPS6KA2	-0.982558
CDCA3	-0.982496
FMOD	-0.981504
RACGAP1	-0.979145
PTER	-0.978129
SLIT2	-0.9769
LOXL3	-0.976387
FERMT1	-0.976174
TNFSF18	-0.973579
BCL11A	-0.971178
TRNP1	-0.968628
NFIA	-0.967059
MDFIC	-0.966274
TRIB3	-0.960315
PLEK2	-0.960059
CDT1	-0.959597
PTPN13	-0.95957
SHMT1	-0.957553
FENDRR	-0.956595
KLF4	-0.953963
RASL11A	-0.952431
SLC9A9	-0.951797
PMAIP1	-0.951006
SV2A	-0.948573
RFC2	-0.94854
LOC100288637	-0.945899
STEAP3	-0.945497
MCM4	-0.944305
ZNF501	-0.940415
SLC4A5	-0.939158
KIF23	-0.937931
HMGA1	-0.937832
PODNL1	-0.937662
SLFN11	-0.933322
ZBTB12	-0.932692
ADM2	-0.931532
CTHRC1	-0.930944
SIPA1L2	-0.930803
GYPC	-0.930576
CSGALNACT1	-0.929943
CENPW	-0.929591
TFAP4	-0.929484
HRH1	-0.928864
KIF18A	-0.927338
C18orf54	-0.926439
IL1RAPL1	-0.919819
WDR62	-0.919344
TBX2-AS1	-0.918103
DDIT4	-0.917156
AGAP2-AS1	-0.916749
IL11	-0.915955
MELTF	-0.915103
SSX2IP	-0.914928
FBL	-0.914508
RIN1	-0.914301
SESN3	-0.914204
PAQR8	-0.910639
TMTC4	-0.909633
RPS6KA5	-0.909351
BTN3A1	-0.907986
CHST11	-0.906196
LBR	-0.905736
FLT3LG	-0.905394
SLC43A1	-0.903718
RASSF5	-0.903667
ST3GAL1	-0.903297
PRSS3	-0.902106
DBNDD2	-0.898275
TCN2	-0.894386
H1FX	-0.893562
TWIST1	-0.893153
CDC42EP4	-0.892571
APOL3	-0.890254
LRFN4	-0.890172
IL15	-0.888808
MTSS1L	-0.887696
TRIM59	-0.887529
ADGRL4	-0.887001
CCDC15	-0.886546
PSAT1	-0.885752
EYA2	-0.885175
USP1	-0.881221
DCLRE1B	-0.88108
RAB27A	-0.877634
PLP2	-0.877156
KIAA1524	-0.875869
MFAP2	-0.875533
H2AFX	-0.873793
PREX1	-0.868161
SHMT2	-0.867792
RPL39L	-0.866305
LOC101926915	-0.864834
RGS10	-0.864202
NHS	-0.863251
ZNF367	-0.863072
RMI1	-0.862842
RRM1	-0.861827
HPSE	-0.859708
ARHGEF19	-0.858953
EBF4	-0.858423
C3orf70	-0.856528
PARPBP	-0.855261
PHYHD1	-0.848958
CDH3	-0.848586
SLC10A6	-0.84628
RELB	-0.845508
KIAA1755	-0.844626
GLI3	-0.843393
ADAMTS4	-0.842887
CFB	-0.842792
EPHB2	-0.840443
GLUL	-0.840332
SPSB1	-0.833322
PTMS	-0.832312
TRERF1	-0.832279
CENPI	-0.831881
TIMELESS	-0.830762
CLMP	-0.830628
PRPS2	-0.828696
TFAP2C	-0.827994
LRRC61	-0.824734
SNX18	-0.824558
GBP1	-0.824302
WARS	-0.824151
NAPRT	-0.822732
KAZALD1	-0.821289
PPP2R5A	-0.819933
HAUS8	-0.819659
ZNF300	-0.818261
POLD1	-0.817183
MID1IP1	-0.812377
FEN1	-0.80874
LOC101928433	-0.808137
MCM3	-0.804937
ITPR3	-0.795467
CNN2	-0.792301
EEPD1	-0.789882
SMC4	-0.787378
PXMP2	-0.786064
RBL1	-0.783832
EPHA4	-0.783628
CTSC	-0.780735
DEK	-0.769227
MSH2	-0.768645
RPS4X	-0.768514
FLVCR2	-0.766219
FANCE	-0.764226
LIG1	-0.763175
KIF22	-0.76021
RPL10A	-0.75664
CENPQ	-0.756038
PRRX2	-0.755296
CAPG	-0.751298
SCN1B	-0.749229
GREB1	-0.74657
MAZ	-0.74656
PARP1	-0.742305
RPL18	-0.74182
MCUB	-0.738073
TEAD2	-0.737313
ZNF619	-0.737028
NCAM2	-0.7369
RARG	-0.730352
CD9	-0.729254
FANCG	-0.723049
FIGNL1	-0.719034
IRF1	-0.718115
BCAT1	-0.709894
CNTLN	-0.703792
MESDC1	-0.703752
PSMB10	-0.703716
RAC2	-0.701318
SLC19A1	-0.700447
ARPC1B	-0.699734
ACTA2	-0.698603
TTC39B	-0.696975
EML1	-0.696126
SNTB2	-0.695037
DHRS4	-0.69452
TEAD4	-0.68944
PITX1	-0.680626
RFXANK	-0.677469
CDCA4	-0.672301
PRTG	-0.670028
RALGPS2	-0.667374
GPC6	-0.662335
KIF24	-0.657925
