# Supplementary material for: A Histone Code Functionally Linked to Replicative Senescence
Source: Aging Cell. 2026 Jan 2;25(1):e70343. doi: 10.1111/acel.70343 (PMC12759110; doi:10.1111/acel.70343)
Supplement: Supplementary file 3 — Table S2: Enrichment analysis for SGAINED and SLOST gene sets in tissue‐stratified, age‐associated differentially expressed genes (DEGs) based on human GTEx RNA‐seq data using the voyAGEr platform (Schneider et al. 2024). Tissues highlighted in orange were inconsistent with the GLTD trend of long gene downregulation in aging according to the analysis of Stoeger et al. (2022). p‐values are from Fisher's exact test and each represents the ‐log10 (p‐value) for enrichment in the DEGs at a given age. p‐value columns are colorized from blue to yellow, indicating increasing significance within a given column, for all values > 2 (i.e., p < 0.01). [file ACEL-25-e70343-s001.xlsx]

## Sheet: Sgained
Supplementary Table 2. Enrichment analysis for Sgained and Slost gene sets in tissue-stratified, age-associated differentially expressed genes (DEGs) based on human GTEx RNA-seq data using the voyAGEr platform. Tissues highlighted in orange were inconsistent with the GLTD trend of long gene downregulation in aging according to the analysis of Stoeger et al., 2022. P-values are from Fisher's exact…
Adipose-Subcutaneous		Adipose-Visceral		Brain-Amygdala		Brain-cerebellum		Breast-mammary tissue		Colon-transverse		Esophagus-gastroesophageal juncton		Heart-atrial appendage		Kidney-cortex		Liver		Lung		Minor Salivary Gland		Nerve (tibial)		Pancreas		Pituitary		Prostate		Skin-sun exposed		Small Intestine		Spleen		Stomach		Testis		Vagina		Thyroid		Skin-not sun exposed		Artery-tibial
Age (years)	p-value	Age (years)	p-value	Age (years)	p-value	Age (years)	p-value	Age (years)	p-value	Age (years)	p-value	Age (years)	p-value	Age (years)	p-value	Age (years)	p-value	Age (years)	p-value	Age (years)	p-value	Age (years)	p-value	Age (years)	p-value	Age (years)	p-value	Age (years)	p-value	Age (years)	p-value	Age (years)	p-value	Age (years)	p-value	Age (years)	p-value	Age (years)	p-value	Age (years)	p-value	Age (years)	p-value	Age (years)	p-value	Age (years)	p-value	Age (years)	p-value
25.28	0.588019	25.33	1.11912	26.43	0.789095	25.44	1.52783	25.51	1.80086	24.57	0.211344	25.14	0.232153	24.82	0.154512	30.6	6.38589	24.62	1.03554	25.78	0.408565	25.79	1.14623	24.82	0.159111	25.65	0.229208	25.6	1.44443	24.91	0.327017	25.18	0.0345762	25.21	1.47154	25.78	0.317738	24.77	0.203181	24.79	0.470188	25.06	1.99593	25.47	0.405164	25.46	1.62439	24.92	0.0105767
25.65	0.254518	25.75	0.817915	27.38	0.596256	26.1	2.57627	26.06	0.023525	25.2	0.0554268	25.85	0.394848	25.47	0.743016	31.57	3.60089	25.44	0.68796	26.29	0.529555	26.13	1.51932	25.23	0.11098	25.97	1.11459	26.18	0.487953	25.43	1.04564	25.75	0.621036	25.77	0.581774	26.38	0.447058	25.02	0.470837	25.24	0.198272	25.65	1.16246	26.03	0.327632	25.87	1.61159	25.36	0.146116
26.21	0.443732	26.29	0.126379	28.43	0.518371	26.73	0.424937	26.7	0.166753	26.02	0.0312598	26.27	0.0329021	26.1	0.902122	32.38	3.73045	26.82	1.66534	26.8	0.485615	27.11	0.980891	25.85	0.0227003	26.47	1.50604	26.75	0.399835	26.25	0.72246	26.08	0.389125	26.49	0.068412	27.13	0.0246352	25.54	0.344724	25.96	0.641785	25.95	1.27111	26.58	1.14617	26.39	1.22783	25.96	0.522383
26.92	0.0580966	26.83	0.13235	29.5	2.18986	28.29	1.06793	27.57	1.50322	27.04	0.000793068	26.83	0.722823	26.41	0.72246	33.11	1.28339	28.36	2.2285	27.53	0.43999	28.18	0.274506	26.79	0.79018	27.27	0.118368	27.79	0.1666	26.86	0.460296	26.81	0.116837	26.84	0.326058	28.11	0.112225	26.5	0.156403	26.24	0.502468	26.83	0.428818	27.21	1.03462	27.18	0.488679	26.7	1.61146
27.44	0.0120838	27.35	0.100256	30.57	5.19134	28.92	0.583708	27.94	1.11447	27.34	0.0901646	27.12	0.512667	27.04	1.12127	34.36	0.616526	29.19	1.3126	28	0.220313	28.43	0.304127	27.15	2.12432	27.43	0.22855	28.93	0.488756	27.17	0.318264	27.29	0.316439	27.21	0.00448913	28.56	0.176009	26.95	0.0155605	26.69	1.04071	27.74	1.98525	27.65	1.54355	27.74	0.951446	27.17	2.34123
27.95	0.00138184	27.97	0.273846	31.75	2.29235	30	0.629949	28.42	0.522572	27.84	0.184947	27.7	0.076404	27.93	1.62584	34.92	1.34266	29.94	0.524208	28.36	0.619413	28.71	0.532469	27.61	1.01898	28.23	0.114727	29.94	0.54444	27.54	0.758935	27.61	0.0416315	27.59	0.028888	29.16	0.109291	27.41	0.645658	26.85	0.814715	28.58	4.41223	28.18	1.48486	28.29	1.81832	27.58	2.69254
28.47	0.00127269	28.38	0.476085	33.8	2.39468	30.57	0.396941	28.71	0.163698	28.15	0.0639541	28.15	0.0325473	28.79	1.01324	35.64	0.773136	31.41	0.70281	28.74	0.894673	29.27	0.600814	28.08	3.42409	28.7	0.210107	30.47	0.223698	28.56	0.0994428	28.03	0.0418866	27.98	0.247386	29.32	0.111282	27.88	0.0907727	27.31	2.0463	29.91	0.274801	28.37	3.11768	28.77	2.15591	28.15	0.877497
29.57	0.00042222	29.41	1.0767	35.4	3.12969	31.15	2.43559	29.75	0.000635133	29.07	0.148693	29.17	0.0234719	30	0.882047	36.42	0.0654216	33.29	0.0672816	30.02	0.876846	29.88	0.304594	29.08	1.56029	29.8	0.483821	31	0.957116	29.66	0.271613	29.07	0.00532249	29.1	0.00125275	30	0.428746	28.85	0.00549706	28.34	1.12205	30.24	0.0336792	29.43	1.13591	29.62	0.0831208	29.01	1.25016
30.75	0.0558713	30.44	2.71564	38.6	2.77038	32.93	1.60027	31.12	0.54838	30.77	0.231163	30.6	0.0508735	31.48	1.65377	38.45	1.02717	34.15	0.549979	30.89	0.368888	30.72	0.667806	30.54	0.754334	31.02	1.6055	32.67	3.07588	31.02	0.119883	30.36	0.00948386	30.26	0.135163	31	0.560512	30.32	0.0175528	30.45	1.74976	32.44	0.267581	30.57	0.593901	30.84	0.00319535	30.56	1.94993
31.73	0.146048	31.28	3.23859	41.33	4.9845	34.07	0.367662	31.67	0.247707	31.44	0.153511	31.65	0.0312831	33.1	0.112824	39.17	0.0185145	34.43	0.490688	31.39	0.864232	31.3	0.297389	31.72	0.121026	31.82	0.312347	33.73	1.82704	32.33	0.0761904	31.46	0.0495938	30.81	0.0396259	31.89	0.846278	31.29	1.49692	31.54	0.930905	34	0.267852	31.05	1.28063	31.52	0.000269633	31.6	1.50528
33.03	0.334215	32.71	0.467363	42.75	3.35329	35.47	3.26604	32.63	0.368651	32.89	0.030406	32.84	0.286322	34.65	0.186509	41.83	1.05153	36.28	0.299733	32.71	0.977823	32.75	0.30336	33.36	0.0107486	33.02	0.685264	34.71	0.107813	33.1	0.00688563	32.75	0.195043	32.14	2.21802	32.76	0.0519231	32.56	0.494515	33.1	0.531211	34.83	0.104703	32.48	0.877327	32.77	0.000302816	33.12	0.313755
33.8	0.0730091	33.57	0.00116164	43.15	1.48783	36.78	0.871034	33.25	0.65303	33.89	0.45415	33.71	0.0278261	35.76	0.497235	44.92	1.75997	37.15	1.16779	33.72	0.0365127	34.14	0.0740179	34.01	0.0240605	33.59	0.729108	36.06	0.129702	33.66	0.191846	33.58	0.0597016	33.45	0.0774448	32.94	0.158677	33.44	0.0510469	33.4	0.253478	36.59	0.141705	33.49	2.83293	33.62	0.0510453	33.87	0.181031
34.47	0.127659	34.51	0.30066	43.93	0.442109	38	0.681905	34.14	0.839063	34.64	0.99993	34.56	1.47736	36.71	0.295287	46.35	0.697765	38.77	0.0661	34.91	0.383399	35.16	0.0223154	34.91	0.634265	34.3	0.126998	37.83	0.0124298	35.03	1.77635	34.46	0.159911	34.02	0.645538	33.43	0.235576	34.33	0.278465	34.33	0.276577	37.66	0.119159	34.48	6.01487	34.19	0.648243	34.58	0.956963
35.89	0.205832	35.67	0.0698928	45.59	0.384758	38.35	0.272057	35.42	1.53004	36.04	0.815722	35.81	1.02993	38.6	0.0288796	46.95	1.24236	38.97	0.119071	36.22	1.25324	35.97	0.083521	36.07	0.737755	35.75	0.291234	38.72	0.0998361	36.46	0.207374	36.05	0.000954202	35.22	0.0883859	35	0.255161	35.74	0.0137708	35.6	0.066134	38.65	1.11192	36.01	1.67573	35.62	0.383249	35.87	2.29668
36.85	0.372224	36.94	0.300597	46.62	1.00644	40.74	1.9011	36.62	0.955001	37.1	0.0143142	37.08	1.05169	39.31	0.113001	48	0.92742	39.67	0.134895	37.58	0.00158114	36.7	0.0777354	37.23	2.19773	37.18	0.00840658	40.77	0.0257586	37.43	0.475116	37.04	0.00730402	36.64	0.583429	36.11	0.0696451	37.06	0.0538364	37.25	0.0109993	40.06	0.899846	37.26	0.799109	36.74	0.587395	37	0.327002
37.87	0.0391053	38.27	0.376641	47.09	0.592833	41.24	3.47173	37.66	0.00465206	37.76	0.00199194	38.33	0.5343	40.4	0.163822	48.92	0.232869	40.46	0.258916	38	0.0971578	38	0.285545	38.16	3.27021	38.3	0.0298298	41.73	0.351463	38.19	1.47973	38.21	0.621107	38.23	8.88256	38.06	0.168682	37.76	0.00434832	38.13	0.261277	41.21	2.24139	38.21	2.49345	37.81	1.71201	38.09	0.379867
39.02	0.363276	39.43	0.113664	48.71	1.81025	42.12	0.922948	38.67	0.067687	38.51	0.00335575	39.29	1.34969	41.72	2.14504	49.58	0.602913	41.88	0.23704	39.11	1.48812	38.5	0.518474	39.23	1.9327	39.22	0.0838942	42.56	0.273003	39.84	0.115226	39.28	0.128191	38.6	12.6229	38.52	0.926328	38.71	0.00214665	39.25	0.121608	42.34	0.520096	39.3	6.22565	39.08	0.254469	39.15	3.46064
40.38	0.000433243	40.84	0.0541228	49.23	0.461235	43.18	0.883863	39.93	0.4165	39.86	0.27946	41.12	0.293713	43.05	0.970201	50.7	0.666481	43.29	0.560208	40.79	1.24312	39.47	0.690638	40.42	0.980584	40.6	0.0901855	43.55	0.106045	41.76	0.142442	40.88	0.097174	40.22	0.51413	40.45	0.148371	40	0.00257977	40.65	1.93175	43.88	0.125887	41.01	0.511445	40.51	0.191134	40.74	3.50201
41.79	0.0414066	41.95	0.0180777	49.58	1.81733	45.53	0.899831	41.37	0.0191921	41.31	0.848578	42.33	0.0228467	44.16	1.08133	51.62	0.620171	45.28	0.369781	42.32	0.330638	40.67	0.125425	41.61	0.437865	41.93	0.108506	45.3	0.122215	43.51	0.640738	41.8	0.521274	41.5	0.345321	41.83	1.9783	41.37	0.00144515	42.03	0.987989	44.56	0.223752	42.34	0.856292	41.68	0.172507	42.03	4.16839
43.2	0.0279959	43.17	0.126072	50.84	3.26638	46.27	0.147113	43.19	0.0375435	43.2	0.0321104	43.6	0.0269762	45.31	0.259245	52.72	1.20707	46	0.0137584	43.85	0.484698	43.45	0.173952	43.19	1.9966	43.71	2.2276	46.52	0.332429	44.98	0.109416	43.21	0.341765	42.79	0.356717	43.52	0.199857	43.14	0.015292	43.19	4.31601	46.16	0.0447477	43.7	0.145425	43.22	0.0151017	43.4	2.49143
44.5	0.547637	44.69	0.174377	51.56	1.91592	46.95	0.728003	44.73	0.657788	44.49	0.155068	44.85	0.328494	46.22	0.494169	53.65	1.35367	46.95	4.92236e-05	45.17	0.535399	44.45	0.135125	44.55	1.09589	44.81	1.47472	47.54	0.649259	45.56	0.000522584	44.5	1.12703	44.39	0.177689	44.96	0.607885	44.76	0.119298	44.7	0.349403	46.49	0.199717	44.95	0.485883	44.72	0.361492	44.74	1.26582
45.66	0.67701	45.72	0.31716	52.79	2.08778	48.65	0.553152	45.73	0.103377	45.6	1.04117	45.79	1.10389	46.97	0.167286	54.16	1.37099	47.97	0.043971	46.15	0.931818	44.98	0.514271	45.6	3.36052	46.01	0.175769	49.03	0.608496	46.5	0.0546344	45.59	0.898893	45.17	0.00779981	46.09	0.131478	46.01	0.409564	45.51	0.32617	47.34	0.00259034	45.97	0.452826	45.8	1.81925	45.76	1.71857
46.43	0.949313	46.44	0.484679	53.89	0.56657	49.04	1.53705	46.21	1.17469	46.2	0.494565	46.35	0.827487	48.14	0.316591	55.08	1.90535	48.94	0.0755373	46.84	0.322818	46.13	0.0177449	46.23	0.966178	46.55	0.0180756	49.28	0.547143	47.89	2.95273e-07	46.35	0.898893	46.03	0.26544	46.64	0.0556575	46.54	0.0301822	46.31	0.131476	48	0.0845943	46.65	0.711385	46.42	1.62069	46.56	0.63549
47.49	1.1391	47.74	0.401031	55.03	0.749022	49.62	1.21935	47.34	0.0583177	47.11	0.460676	47.58	0.394181	49.38	0.0015669	55.93	1.8734	49.71	0.299067	47.94	0.507797	46.88	0.0765694	47.38	0.804233	47.49	0.017261	49.79	1.46444	48.81	0.161478	47.41	0.16535	46.86	0.243891	47.84	0.00979842	47.48	0.0398758	47.11	0.247691	48.68	0.0146242	47.58	0.535778	47.65	0.702906	47.31	0.36135
48.62	0.1065	48.87	0.840905	55.58	0.0410634	50.75	4.39773	48.66	0.00578124	48.52	0.0551951	48.88	1.77061	49.86	0.00388139	56.74	0.871116	50.47	0.486142	48.86	0.194167	48.72	0.182026	48.42	2.4758	48.79	0.0904521	50.95	2.23036	49.42	0.0405364	48.5	0.777202	47.95	0.00798317	48.96	0.0449893	48.87	1.0691	48.53	0.00294079	49.7	0.078013	48.43	0.602466	48.83	1.29599	48.52	0.117482
49.25	0.278416	49.42	1.70287	56.17	0.0775151	51.62	5.05541	49.07	0.332663	48.99	0.350678	49.43	2.83151	50.74	0.000128741	57.18	3.03612	50.86	0.360971	49.34	0.426144	49.32	0.138605	49.03	0.996285	49.31	0.0656081	51.71	1.1945	49.92	0.0408341	49.12	0.245702	48.86	0.00152862	49.55	0.00276975	49.47	1.6946	49.04	0.0085945	50.38	0.0662044	49.04	0.0560139	49.43	1.85708	49.08	0.117973
50.26	0.110726	50.13	0.197487	57.34	0.047581	52.6	2.32235	49.86	0.240532	49.85	0.0875953	50.27	1.75917	51.48	0.0101571	57.84	0.841175	51.78	0.0856631	50.13	0.612227	50.17	0.17106	50.06	0.818774	50.16	0.0984752	52.61	0.0419216	50.61	0.090545	50.07	1.56658	49.57	0.891211	50.15	0.211209	50.11	1.06117	50.01	0.236085	50.96	0.0690325	50.01	0.000774547	50.31	0.857249	50.1	0.0304469
51.04	0.214086	50.92	0.58707	58.43	0.144157	53.6	0.27279	50.61	0.000530752	50.58	0.0550361	50.95	0.54397	52.12	0.0302876	58.82	0.309554	52.53	0.583892	50.97	1.3221	50.92	0.873999	50.83	1.82391	50.75	0.234499	53.65	0.499517	51.26	0.921539	50.87	1.91363	50.26	0.907246	50.64	0.0605916	50.69	0.0913378	50.95	0.347934	51.73	2.09405	50.82	7.59556e-05	51.11	0.953465	50.82	0.00590729
51.77	0.985779	51.72	0.00436339	59.13	1.48332	54.39	0.0821723	51.4	0.0547516	51.38	0.494572	51.47	0.516269	52.96	0.0156837	59.83	0.111389	53.34	0.215767	51.74	2.05278	51.77	0.165455	51.55	1.46666	51.38	0.107394	54.49	0.156903	52.19	0.452264	51.69	0.738782	50.79	0.941063	51.07	0.121481	51.36	0.919307	51.8	0.185442	52.28	2.49621	51.58	0.0043519	51.65	0.329392	51.53	0.0533591
52.79	0.177862	52.59	0.595911	59.71	0.0529837	55.42	0.102679	52.31	0.0381799	52.46	1.63066	52.42	1.03606	53.69	0.53278	61.1	0.196681	54	1.03418	52.86	0.557299	52.51	0.04285	52.59	2.54765	52.21	0.380405	55.28	0.0792133	53.31	0.0521943	52.73	0.265347	51.89	0.828305	51.69	0.0472778	52.34	0.47657	52.83	1.69026	52.94	1.62568	52.57	0.0038965	52.59	0.0674315	52.42	0.123582
53.45	0.156184	53.36	0.051776	60.6	0.586849	56.43	3.49209	52.97	0.226907	53.13	0.637205	53.03	1.29723	54.46	0.037265	62.35	0.742558	54.71	0.568617	53.53	0.936437	53.3	0.199984	53.39	4.35818	52.91	0.138594	56.23	0.20146	54.09	0.951677	53.45	0.0767405	52.8	0.441486	52.2	0.00109422	53.08	0.104599	53.82	0.528024	53.72	1.31486	53.29	0.0418182	53.23	0.0428414	53.18	0.0642751
54.28	0.26527	54	0.0536964	61.34	1.32171	57.15	6.75356	53.93	0.10767	53.75	0.129113	53.58	0.80571	55.08	0.469271	63.25	0.105711	55.58	0.534382	54.05	0.229936	54.01	0.848529	54.29	4.71327	53.38	0.838581	57.23	0.0552933	54.58	0.536475	54.29	0.0387666	53.59	1.63763	53.03	0.0254805	53.7	0.402498	54.49	1.56599	54.27	1.7934	54.08	0.130636	54	0.544652	53.97	0.11661
55.07	0.947532	54.81	0.560411	62.4	1.77653	57.93	5.29256	54.82	0.102731	54.41	0.395204	54.32	1.32113	55.84	1.66773	63.4	0.267928	56.62	0.247292	54.81	0.0936609	54.43	0.38031	55.06	4.48647	53.98	0.52902	58.06	0.145039	55.68	0.202365	55.12	0.486893	54.36	0.150958	53.5	0.047542	54.18	0.207632	55.25	2.271	55.29	1.74354	54.88	0.206471	54.82	0.658363	54.79	1.3746
55.91	0.948543	55.76	0.236961	63.3	0.201369	58.56	3.95132	55.59	0.852886	55.35	0.112895	55.34	0.728248	56.76	1.50935	63.55	0.730601	57.1	0.543381	55.66	0.908454	55.17	0.878109	55.89	3.26355	54.66	1.8183	58.63	0.265014	56.68	0.55484	56.07	1.56088	55.22	1.19807	54.5	0.405188	54.92	0.347871	56.22	0.367692	56.32	2.1365	55.79	0.833059	55.86	0.860611	55.66	3.22152
56.81	1.86985	56.44	1.40842	63.45	0.718599	59.51	2.90822	56.6	0.557104	56.19	0.934031	56.19	1.42084	57.62	1.50693	63.82	0.763263	58.5	0.0275834	56.54	3.04962	55.9	0.127597	56.81	1.35181	55.6	0.896775	59.51	0.108538	57.35	0.699944	56.97	0.12616	55.9	2.47364	55.37	1.295	55.85	0.357584	57.05	3.22661	57.74	0.930449	56.64	0.78234	56.72	1.06467	56.46	3.15187
57.66	0.686336	57.23	4.14248	63.88	0.513867	60.19	1.26935	57.49	1.17714	56.99	1.55952	56.99	1.12494	58.76	1.25915	64.48	1.64256	59.45	0.0130307	57.48	1.56868	57.42	0.110366	57.76	0.730502	56.57	0.31187	60.37	0.0039922	58.32	1.24595	57.8	1.40838	56.96	2.15756	56.16	0.170051	56.53	0.326186	57.81	1.86189	59.12	0.494816	57.63	1.76015	57.65	0.506104	57.26	1.24769
58.8	0.570148	58.43	1.25128	64.23	0.347522	61.13	3.92915	58.88	0.685922	58.31	0.0861912	58.13	0.657119	59.69	0.493733	65.18	1.15972	60.43	0.0217389	58.66	0.108478	58.74	0.0168035	58.92	0.417886	58.01	0.12099	61.41	0.612276	59.33	4.67117	58.85	1.61519	58.55	0.325051	57.39	0.720816	57.8	0.715319	58.85	5.76262	60.09	0.230848	58.71	0.520359	58.86	3.93267	58.45	1.40356
59.8	0.109462	59.4	0.860705	64.63	0.227598	62.31	3.65902	59.86	2.3795	59.19	2.16745	58.93	1.34951	60.61	0.370375			61.48	0.17405	59.83	2.08265	59.69	0.11965	60.02	3.06551	59.07	2.06265	62.53	0.0810878	60.52	2.32035	59.92	0.0268729	59.56	0.564017	58.57	0.127346	59.09	2.14331	59.71	1.79463	61.41	0.0779066	59.71	1.12965	59.95	0.136437	59.5	0.374128
60.56	0.45836	60.3	0.586816	65.16	1.52751	63.05	3.14034	60.59	0.761554	59.66	2.46744	59.43	0.0798209	61.6	0.190384			62.44	0.331218	60.63	3.29605	60.62	0.185562	60.79	3.68217	59.81	0.24025	63.28	0.225485	61.64	3.70599	60.69	0.431558	60.27	0.430242	59.38	1.13279	59.48	0.666857	60.73	3.15086	62.68	0.00250905	60.75	0.281885	60.71	0.46793	60.38	2.13213
61.42	0.372851	61.34	0.407023			63.35	3.86594	61.39	0.359777	60.65	2.1849	60.49	0.0872264	62.86	1.0376			62.83	0.0900319	61.52	4.9759	61.27	0.0321853	61.65	2.82952	60.66	0.00294626	63.53	0.361523	62.8	4.06358	61.56	0.015739	61	0.366002	60.54	3.55372	60.32	0.60804	61.44	0.945741	63.64	1.42854	61.61	0.108844	61.67	0.0042386	61.19	3.75914
62.46	1.58416	62.62	0.285967			63.77	2.17523	62.81	0.59302	62.08	0.525679	61.87	0.207614	63.27	0.344484			63.47	0.0839483	62.67	4.73628	62.45	0.0595868	62.76	2.97787	61.92	0.149387	63.97	1.80877	63.17	1.94905	62.68	0.00349599	61.97	0.15588	61.84	0.760721	61.66	0.0184856	62.36	2.43133	64.23	0.0266321	62.56	0.16719	62.86	0.0300947	62.41	4.82948
62.89	0.396402	63.1	0.181547			64.19	1.94233	63.15	0.484854	62.53	2.18739	62.49	0.673756	63.75	0.165317			63.86	0.140234	63.01	4.09925	63.1	0.226861	63.14	6.31648	62.46	0.281349	64.32	0.577107	63.31	1.63829	63.09	2.0915e-05	62.83	0.642861	62.61	0.795009	62.35	0.0347284	62.6	3.08004	64.67	0.0369199	62.98	0.0117789	63.33	0.153791	62.8	3.90811
63.35	0.389462	63.45	0.399488			64.55	2.26146	63.55	0.74668	62.92	2.17782	63.04	1.5569	64.25	0.221407			64.3	0.00635528	63.35	3.84227	63.54	0.42602	63.55	4.92315	63.01	0.234633	64.69	0.154434	63.7	3.77788	63.51	0.00640427	63.05	2.56146	63.15	1.05422	62.66	0.243973	62.91	1.45066	64.96	0.247865	63.48	0.028306	63.76	0.166505	63.31	3.55037
63.83	0.665871	63.97	0.680851			65.03	1.82855	63.97	0.339833	63.43	2.35239	63.65	1.50055	64.62	0.406918			64.87	0.017543	63.83	0.691066	63.85	0.780009	64.04	9.08345	63.5	0.389617	65.21	0.0218701	64.14	2.73398	63.97	0.0125629	63.35	0.33934	63.79	0.109675	63.12	0.257285	63.51	1.16651	65.67	0.401483	63.98	0.0311278	64.27	0.252107	63.81	3.63757
64.29	0.421811	64.49	4.77703					64.38	1.07359	64	1.87312	64.02	0.772068	65.31	0.708501					64.23	0.396116	64.26	0.560612	64.39	10.0362	64.06	0.49423			64.79	1.31574	64.4	0.00324597	63.73	0.478099	64.36	0.152218	63.62	0.439959	64	1.95913			64.39	0.0953052	64.64	0.121148	64.26	4.48556
64.98	0.025457	65.24	4.96306					65.04	0.00227484	64.95	0.412386	64.9	0.0548026							65.1	0.2082	64.87	0.663279	65.05	5.18561	64.96	0.265094					65.05	0.0105514	64.76	0.225451	65.06	0.171806	64.61	1.30061	64.8	4.20472			65.12	1.43792	65.29	0.0628631	64.97	5.89348
[truncated: 48 more columns]

## Sheet: Slost
Adipose-Subcutaneous		Adipose-Visceral		Brain-Amygdala		Brain-cerebellum		Breast-mammary tissue		Colon-transverse		Esophagus-gastroesophageal juncton		Heart-atrial appendage		Kidney-cortex		Liver		Lung		Minor Salivary Gland		Nerve (tibial)		Pancreas		Pituitary		Prostate		Skin-sun exposed		Small Intestine		Spleen		Stomach		Testis		Vagina		Thyroid		Skin-not sun exposed		Artery-tibial
Age (years)	p-value	Age (years)	p-value	Age (years)	p-value	Age (years)	p-value	Age (years)	p-value	Age (years)	p-value	Age (years)	p-value	Age (years)	p-value	Age (years)	p-value	Age (years)	p-value	Age (years)	p-value	Age (years)	p-value	Age (years)	p-value	Age (years)	p-value	Age (years)	p-value	Age (years)	p-value	Age (years)	p-value	Age (years)	p-value	Age (years)	p-value	Age (years)	p-value	Age (years)	p-value	Age (years)	p-value	Age (years)	p-value	Age (years)	p-value	Age (years)	p-value
25.28	1.60917	25.33	0.0718903	26.43	0.409988	25.44	0.566509	25.51	0.0355586	24.57	0.0451862	25.14	3.1295	24.82	0.559968	30.6	14.6149	24.62	0.729832	25.78	20.3891	25.79	0.492054	24.82	0.0632647	25.65	1.62928	25.6	0.124638	24.91	0.354552	25.18	0.0181092	25.21	2.21328	25.78	0.000774876	24.77	0.0379552	24.79	0	25.28	1.60917	25.47	0.00810718	25.46	2.56742	24.92	0.00701271
25.65	1.69168	25.75	0.061276	27.38	0.678909	26.1	0.934247	26.06	0.000287732	25.2	0.00881783	25.85	1.67539	25.47	1.45599	31.57	14.2431	25.44	2.53708	26.29	0.0082525	26.13	0.493915	25.23	0.0469319	25.97	1.43926	26.18	0.777457	25.43	1.1421	25.75	0.0111958	25.77	0.225584	26.38	0.00113986	25.02	0.0289662	25.24	0.58	25.65	1.69168	26.03	0.0177823	25.87	4.15268	25.36	0.0546453
26.21	0.41721	26.29	0.359771	28.43	1.92776	26.73	0.417639	26.7	0.00268243	26.02	0.078175	26.27	0.0467306	26.1	0.308206	32.38	13.5426	26.82	0.635037	26.8	0.120498	27.11	0.0163757	25.85	0.197389	26.47	2.14736	26.75	0.65598	26.25	0.671055	26.08	0.0259759	26.49	0.0737124	27.13	0.0906806	25.54	0.0123959	25.96	0.39	26.21	0.41721	26.58	0.358624	26.39	2.25922	25.96	0.0317821
26.92	0.0633356	26.83	0.650146	29.5	0.0462191	28.29	0.401782	27.57	0.231135	27.04	0.00306865	26.83	0.267015	26.41	0.210116	33.11	6.79794	28.36	0.750771	27.53	15.5679	28.18	0.192362	26.79	0.202136	27.27	7.07771	27.79	1.41283	26.86	1.03051	26.81	0.00128293	26.84	0.0127489	28.11	0.000100192	26.5	0.418112	26.24	0.29	26.92	0.0633356	27.21	0.493819	27.18	0.876887	26.7	0.638413
27.44	0.187156	27.35	0.0324593	30.57	2.05083	28.92	1.41436	27.94	0.489188	27.34	0.000355279	27.12	1.16142	27.04	0.840409	34.36	3.41857	29.19	0.912993	28	18.2312	28.43	0.302483	27.15	0.665124	27.43	6.98105	28.93	1.31323	27.17	1.96861	27.29	0.00134898	27.21	0.100815	28.56	0.0325947	26.95	4.98008	26.69	0.08	27.44	0.187156	27.65	1.61363	27.74	1.33115	27.17	0.428939
27.95	0.0568655	27.97	0.0294177	31.75	1.26775	30	0.0318633	28.42	0.534427	27.84	0.0258709	27.7	0.286712	27.93	1.55316	34.92	0.000450681	29.94	0.647955	28.36	19.4198	28.71	0.856145	27.61	0.105365	28.23	2.25723	29.94	1.41717	27.54	0.0818371	27.61	0.000150553	27.59	6.11587	29.16	0.00011842	27.41	4.4303	26.85	0.05	27.95	0.0568655	28.18	1.49693	28.29	0.460491	27.58	0.285166
28.47	0.262783	28.38	0.0132916	33.8	0.909101	30.57	0.146146	28.71	0.459769	28.15	0.000307894	28.15	0.224847	28.79	0.471928	35.64	4.86286e-06	31.41	1.44851	28.74	0.872862	29.27	0.100908	28.08	1.2089	28.7	0.928343	30.47	0.915917	28.56	0.0126682	28.03	0.000316905	27.98	2.6563	29.32	0.00155931	27.88	1.25705	27.31	0.29	28.47	0.262783	28.37	0.2419	28.77	0.257609	28.15	0.00525568
29.57	0.00111723	29.41	0.0745356	35.4	2.20092	31.15	4.22901	29.75	0.0429293	29.07	0.037067	29.17	0.40012	30	0.170047	36.42	0.0501231	33.29	0.229083	30.02	0.0615074	29.88	0.204698	29.08	2.45789	29.8	0.538876	31	0.534445	29.66	0.00103047	29.07	0.000435881	29.1	11.7471	30	0.112152	28.85	5.92829	28.34	3.06	29.57	0.00111723	29.43	1.04525	29.62	0.195856	29.01	0.00565114
30.75	3.3139e-05	30.44	0.254145	38.6	1.21233	32.93	4.21625	31.12	1.26916	30.77	0.0203934	30.6	0.113851	31.48	0.28019	38.45	0.932127	34.15	0.208205	30.89	0.235923	30.72	3.37737	30.54	1.35679	31.02	0.976369	32.67	2.05432	31.02	0.182394	30.36	0.000145164	30.26	2.5646	31	0.251878	30.32	31.9407	30.45	3.62	30.75	3.3139e-05	30.57	0.526386	30.84	0.0207517	30.56	0.018152
31.73	1.23456e-06	31.28	0.167399	41.33	0.802447	34.07	2.38041	31.67	2.01127	31.44	0.155011	31.65	0.00510635	33.1	0.693618	39.17	0.259729	34.43	0.0728394	31.39	1.12001	31.3	0.802647	31.72	0.091015	31.82	2.62867	33.73	0.397963	32.33	0.137566	31.46	0.00328323	30.81	1.54595	31.89	0.104445	31.29	4.7786	31.54	9.74	31.73	1.23456e-06	31.05	0.500045	31.52	0.144926	31.6	0.000635743
33.03	0.000797866	32.71	0.498991	42.75	1.29109	35.47	2.56583	32.63	0.202556	32.89	0.0412368	32.84	0.0294195	34.65	0.107539	41.83	0.35918	36.28	0.155229	32.71	13.4814	32.75	0.00112626	33.36	0.0247888	33.02	0.932551	34.71	0.816282	33.1	0.290441	32.75	0.616014	32.14	0.152926	32.76	0.204599	32.56	0.957814	33.1	2.59	33.03	0.000797866	32.48	0.24069	32.77	0.00627851	33.12	3.66982e-07
33.8	0.00493649	33.57	0.0315311	43.15	1.43278	36.78	1.8769	33.25	0.099858	33.89	0.0694769	33.71	0.000286746	35.76	0.439352	44.92	0.659967	37.15	0.0215049	33.72	0.842911	34.14	1.47822e-05	34.01	0.0501573	33.59	1.30705	36.06	0.853415	33.66	0.47292	33.58	0.162966	33.45	2.53547	32.94	1.04157	33.44	1.48003	33.4	0.22	33.8	0.00493649	33.49	0.0207165	33.62	0.0130757	33.87	1.0627e-05
34.47	0.00325456	34.51	1.12579	43.93	1.29375	38	3.35539	34.14	0.281222	34.64	0.145192	34.56	0.0467306	36.71	1.01853	46.35	0.115113	38.77	0.184501	34.91	2.96326	35.16	0.00063274	34.91	0.167619	34.3	0.489231	37.83	1.79488	35.03	0.0552511	34.46	0.607429	34.02	0.0106776	33.43	0.0138451	34.33	0.0922417	34.33	0.37	34.47	0.00325456	34.48	0.34534	34.19	1.36319	34.58	0.00836942
35.89	0.874526	35.67	0.389019	45.59	1.62323	38.35	2.3341	35.42	0.148478	36.04	0.0376054	35.81	1.18133	38.6	0.0655818	46.95	0.222756	38.97	0.0998896	36.22	0.00240811	35.97	0.000461981	36.07	0.879455	35.75	0.017711	38.72	0.614701	36.46	0.388286	36.05	0.00570247	35.22	0.00141216	35	0.00199132	35.74	0.0112666	35.6	0.19	35.89	0.874526	36.01	0.061207	35.62	2.35778	35.87	0.49772
36.85	0.208116	36.94	0.132553	46.62	0.180031	40.74	0.909391	36.62	0.0595259	37.1	0.000169589	37.08	0.142505	39.31	0.591202	48	0.384312	39.67	0.74718	37.58	2.60774e-06	36.7	8.75492e-05	37.23	0.96507	37.18	0.0488684	40.77	0.0429368	37.43	2.2785	37.04	0.000296683	36.64	0.00312029	36.11	0.494793	37.06	0.00245817	37.25	1.11	36.85	0.208116	37.26	0.0756091	36.74	2.80286	37	0.363097
37.87	0.243841	38.27	0.110318	47.09	0.527979	41.24	1.07691	37.66	0.033955	37.76	0.00342542	38.33	1.55012	40.4	0.0292818	48.92	0.00706806	40.46	0.0861831	38	0.00508831	38	0.00098588	38.16	0.180071	38.3	0.605616	41.73	0.472325	38.19	0.124899	38.21	0.0300405	38.23	2.8324	38.06	12.25	37.76	0.0142817	38.13	0.34	37.87	0.243841	38.21	0.667677	37.81	1.94898	38.09	0.380213
39.02	0.401883	39.43	0.0395964	48.71	1.39747	42.12	0.0988878	38.67	0.444707	38.51	0.000821715	39.29	0.014739	41.72	0.250735	49.58	0.415197	41.88	0.0215049	39.11	0.221627	38.5	0.000221876	39.23	0.284349	39.22	0.35643	42.56	0.330683	39.84	0.297628	39.28	0.000235665	38.6	3.8155	38.52	8.65613	38.71	0.570201	39.25	1.28	39.02	0.401883	39.3	0.949832	39.08	1.8378	39.15	1.61267
40.38	0.0560334	40.84	0.00660778	49.23	0.649933	43.18	0.261021	39.93	4.10573	39.86	0.00047767	41.12	0.0141216	43.05	0.301665	50.7	5.87013	43.29	0.0901922	40.79	1.62036	39.47	0.74585	40.42	0.442298	40.6	2.38712	43.55	0.235564	41.76	0.0148886	40.88	0.000142651	40.22	0.4473	40.45	46.8394	40	1.27711	40.65	0.95	40.38	0.0560334	41.01	0.123239	40.51	1.53904	40.74	0.49272
41.79	0.0747101	41.95	0.705715	49.58	1.65336	45.53	0.555836	41.37	5.50718	41.31	0.233135	42.33	0.135076	44.16	0.265341	51.62	0.456538	45.28	0.0328503	42.32	0.240857	40.67	0.00246213	41.61	0.016463	41.93	2.81342	45.3	0.166219	43.51	0.019844	41.8	8.77676e-06	41.5	0.0394098	41.83	21.4523	41.37	14.3543	42.03	0.23	41.79	0.0747101	42.34	0.199638	41.68	0.0840187	42.03	0.387925
43.2	0.140816	43.17	0.121403	50.84	2.67792	46.27	0.505954	43.19	0.408125	43.2	0.0483406	43.6	0.127618	45.31	0.0744176	52.72	0.0348463	46	0.36047	43.85	0.237816	43.45	0.0124145	43.19	0.213158	43.71	0.808669	46.52	0.0915848	44.98	0.0366772	43.21	0.10789	42.79	0.0125469	43.52	8.8967	43.14	5.19567	43.19	0.29	43.2	0.140816	43.7	0.0435354	43.22	0.0366328	43.4	1.0452
44.5	0.759095	44.69	0.355484	51.56	2.34068	46.95	0.0981192	44.73	3.58947	44.49	0.813181	44.85	0.148724	46.22	0.136474	53.65	0.155935	46.95	0.00322542	45.17	0.000556687	44.45	0.00171627	44.55	0.138481	44.81	1.55468	47.54	0.601552	45.56	0.019887	44.5	0.0535749	44.39	0.0402774	44.96	0.124752	44.76	0.0567836	44.7	0.15	44.5	0.759095	44.95	2.73039	44.72	0.478033	44.74	0.315368
45.66	0.44946	45.72	0.752229	52.79	2.48859	48.65	0.378455	45.73	7.2793	45.6	0.602894	45.79	0.525996	46.97	0.0107589	54.16	0.36327	47.97	0.131536	46.15	0.000331899	44.98	0.00789634	45.6	0.341705	46.01	0.443935	49.03	0.51315	46.5	0.0448663	45.59	1.23267	45.17	1.56411	46.09	0.573284	46.01	0.045599	45.51	0.08	45.66	0.44946	45.97	1.1266	45.8	0.214472	45.76	0.123053
46.43	0.83997	46.44	0.0388221	53.89	0.398157	49.04	0.66863	46.21	14.3077	46.2	0.119012	46.35	0.0351009	48.14	0.142208	55.08	0.122369	48.94	0.0311528	46.84	0.0463879	46.13	2.74766e-06	46.23	0.130092	46.55	0.54956	49.28	0.386279	47.89	0.0538597	46.35	0.333537	46.03	0.0429499	46.64	0.000383373	46.54	0.000946404	46.31	0.06	46.43	0.83997	46.65	0.775542	46.42	0.364737	46.56	0.0173559
47.49	1.16738	47.74	0.00143717	55.03	0.0491671	49.62	1.17088	47.34	8.43183	47.11	0.0447317	47.58	0.464085	49.38	0.0297435	55.93	0.000201119	49.71	0.168623	47.94	0.00575096	46.88	0.0277223	47.38	0.0387734	47.49	0.497465	49.79	1.23617	48.81	0.0110149	47.41	0.0278801	46.86	0.515647	47.84	4.81124e-06	47.48	0.0418315	47.11	0.14	47.49	1.16738	47.58	0.141193	47.65	0.281252	47.31	0.00660197
48.62	2.2736	48.87	0.00302333	55.58	0.055019	50.75	4.90752	48.66	2.80029	48.52	0.0331897	48.88	0.0531591	49.86	0.34804	56.74	0.00447766	50.47	0.21912	48.86	5.4674e-05	48.72	0.0135956	48.42	0.471652	48.79	1.27438	50.95	0.0987009	49.42	0.0174655	48.5	0.0715586	47.95	0.000391031	48.96	5.12652e-09	48.87	1.26165	48.53	0.84	48.62	2.2736	48.43	0.0177618	48.83	0.137205	48.52	0.062213
49.25	3.25305	49.42	3.32822e-06	56.17	0.00289218	51.62	2.13588	49.07	1.45283	48.99	0.0112456	49.43	0.172784	50.74	0.0021115	57.18	0.00436996	50.86	0.0164517	49.34	5.67701e-05	49.32	0.0217336	49.03	0.197163	49.31	0.165164	51.71	0.0501007	49.92	0.079739	49.12	0.186636	48.86	0.000344882	49.55	0.00075759	49.47	0.434866	49.04	1.1	49.25	3.25305	49.04	0.000161543	49.43	0.571186	49.08	0.0803302
50.26	0.196193	50.13	0.00046606	57.34	0.096176	52.6	0.00268395	49.86	2.82725	49.85	0.0457029	50.27	0.281188	51.48	0.0189552	57.84	0.00881774	51.78	0.106188	50.13	0.00655012	50.17	0.0311412	50.06	0.0825557	50.16	0.949461	52.61	0.224165	50.61	0.0718144	50.07	0.264473	49.57	0.0931019	50.15	0.157965	50.11	0.287437	50.01	1.49	50.26	0.196193	50.01	4.38215e-06	50.31	0.226836	50.1	0.000350328
51.04	3.69774	50.92	0.000126532	58.43	0.179924	53.6	0.0738312	50.61	0.845189	50.58	0.214714	50.95	0.0628887	52.12	0.0131337	58.82	0.00082492	52.53	0.850247	50.97	0.369352	50.92	0.33705	50.83	0.0307778	50.75	1.12415	53.65	0.16809	51.26	1.38569	50.87	0.0547214	50.26	0.0212258	50.64	0.57981	50.69	0.0517851	50.95	1.61	51.04	3.69774	50.82	0.000532649	51.11	0.0931191	50.82	9.38958e-06
51.77	0.328541	51.72	0.000196136	59.13	0.310735	54.39	0.0969826	51.4	0.069474	51.38	0.0304604	51.47	0.0277416	52.96	0.549366	59.83	0.19236	53.34	1.61244	51.74	3.77424	51.77	0.168646	51.55	0.315386	51.38	0.800886	54.49	1.67198	52.19	0.180883	51.69	0.0953708	50.79	0.000815913	51.07	0.000890637	51.36	0.0669832	51.8	0.3	51.77	0.328541	51.58	0.00371276	51.65	0.0510404	51.53	0.000125855
52.79	0.000669	52.59	0.0371792	59.71	0.068341	55.42	0.0721894	52.31	0.0250371	52.46	0.000706476	52.42	0.0162292	53.69	0.147658	61.1	0.00698572	54	1.33044	52.86	1.03538	52.51	0.0262582	52.59	1.00133	52.21	3.34746	55.28	0.293087	53.31	0.059939	52.73	0.0117223	51.89	0.00865841	51.69	0.00011722	52.34	0.33985	52.83	0.01	52.79	0.000669	52.57	0.000259265	52.59	0.0222519	52.42	0.00010626
53.45	0.0949173	53.36	0.000579866	60.6	0.0997705	56.43	2.28002	52.97	0.63415	53.13	0.0336029	53.03	0.0585167	54.46	0.327593	62.35	0.0631224	54.71	2.35967	53.53	0.572196	53.3	1.67288	53.39	2.85213	52.91	1.1213	56.23	0.304157	54.09	0.351712	53.45	1.27221	52.8	8.09648e-06	52.2	4.71913e-06	53.08	0.202797	53.82	0.08	53.45	0.0949173	53.29	0.00124455	53.23	0.122146	53.18	0.0458883
54.28	0.52025	54	0.0155346	61.34	0.647414	57.15	7.34169	53.93	3.45346	53.75	0.00908327	53.58	0.867172	55.08	0.893014	63.25	0.107812	55.58	0.580228	54.05	9.5093	54.01	2.08427	54.29	1.95467	53.38	4.46716	57.23	0.420979	54.58	0.364834	54.29	0.558811	53.59	0.0284568	53.03	3.16751e-05	53.7	1.41704	54.49	0.17	54.28	0.52025	54.08	0.160353	54	0.114009	53.97	0.0011925
55.07	0.285044	54.81	0.0687112	62.4	0.573911	57.93	6.77943	54.82	2.3134	54.41	0.0130174	54.32	1.65246	55.84	1.51884	63.4	0.147007	56.62	1.21713	54.81	39.8701	54.43	1.14648	55.06	1.4045	53.98	0.71485	58.06	0.455421	55.68	0.11303	55.12	4.40131	54.36	0.00031644	53.5	0.000676875	54.18	0.366743	55.25	0.04	55.07	0.285044	54.88	0.346187	54.82	0.0234816	54.79	0.335367
55.91	0.0775346	55.76	0.00364122	63.3	0.117345	58.56	3.90689	55.59	1.0253	55.35	0.00645721	55.34	1.33965	56.76	3.91107	63.55	1.69618	57.1	0.143989	55.66	14.0964	55.17	0.602298	55.89	4.17767	54.66	0.888352	58.63	0.101776	56.68	2.01233	56.07	0.139926	55.22	0.00269408	54.5	0.153014	54.92	0.0554938	56.22	0.13	55.91	0.0775346	55.79	0.0943797	55.86	0.0208774	55.66	0.910688
56.81	0.314487	56.44	0.409254	63.45	0.152835	59.51	2.36432	56.6	0.000401012	56.19	1.94523	56.19	0.331029	57.62	1.52325	63.82	0.509139	58.5	0.0193966	56.54	8.96812	55.9	0.288338	56.81	1.87705	55.6	0.173465	59.51	0.00986266	57.35	1.10024	56.97	0.0360933	55.9	0.0330816	55.37	0.00118231	55.85	0.584539	57.05	0.02	56.81	0.314487	56.64	0.902208	56.72	0.0157029	56.46	0.570023
57.66	0.082511	57.23	1.19032	63.88	0.22427	60.19	0.376443	57.49	0.0375971	56.99	2.9329	56.99	2.64824	58.76	1.12437	64.48	0.082823	59.45	0.000346756	57.48	5.05153	57.42	0.0660657	57.76	0.298448	56.57	0.0148083	60.37	0.00640888	58.32	0.434152	57.8	2.05613	56.96	0.0727217	56.16	12.5301	56.53	0.00058992	57.81	0.11	57.66	0.082511	57.63	1.67247	57.65	0.103158	57.26	1.13764
58.8	0.279903	58.43	0.811984	64.23	0.072949	61.13	1.40939	58.88	2.35778e-08	58.31	0.381327	58.13	1.00772	59.69	1.78199	65.18	0.0933299	60.43	0.000809203	58.66	25.5781	58.74	0.044912	58.92	2.38594	58.01	0.458047	61.41	0.000107244	59.33	0.0916557	58.85	0.315709	58.55	3.53789	57.39	22.3719	57.8	0.041847	58.85	1	58.8	0.279903	58.71	0.0350583	58.86	0.358361	58.45	1.04278
59.8	0.0735012	59.4	0.152074	64.63	0.747785	62.31	3.40354	59.86	0.0281632	59.19	1.50141	58.93	2.4298	60.61	1.04851			61.48	0.000296697	59.83	0.0174076	59.69	0.294889	60.02	4.11122	59.07	0.361221	62.53	0.0377989	60.52	0.00104761	59.92	0.0530663	59.56	4.61342	58.57	2.41223	59.09	0.748284	59.71	1.07	59.8	0.0735012	59.71	0.177271	59.95	0.023729	59.5	0.392774
60.56	0.446377	60.3	0.20709	65.16	1.69784	63.05	1.57021	60.59	0.154842	59.66	2.06062	59.43	0.244543	61.6	0.053146			62.44	0.0421835	60.63	0.0189151	60.62	0.612599	60.79	9.30703	59.81	0.502416	63.28	0.126364	61.64	0.645676	60.69	0.0258403	60.27	0.990212	59.38	0.698415	59.48	1.33194	60.73	1.07	60.56	0.446377	60.75	0.0133022	60.71	0.321264	60.38	0.752639
61.42	1.86228	61.34	2.74057			63.35	1.72418	61.39	1.59385	60.65	10.2066	60.49	1.0315	62.86	0.426815			62.83	0.00321408	61.52	0.0358886	61.27	0.649772	61.65	11.5935	60.66	1.93643	63.53	0.0858998	62.8	0.345433	61.56	0.693883	61	1.76035	60.54	1.0715	60.32	0.567422	61.44	0.57	61.42	1.86228	61.61	0.0203547	61.67	0.0235533	61.19	1.63681
62.46	0.43574	62.62	3.79584			63.77	0.169713	62.81	0.880629	62.08	28.7233	61.87	2.3117	63.27	0.141015			63.47	0.0131858	62.67	0.412041	62.45	0.150085	62.76	8.42515	61.92	5.22954	63.97	0.40258	63.17	0.817792	62.68	1.39688	61.97	0.0911131	61.84	0.235357	61.66	4.44613	62.36	0.11	62.46	0.43574	62.56	0.0106372	62.86	1.22972e-05	62.41	1.60913
62.89	1.04611	63.1	2.40411			64.19	0.270639	63.15	1.02579	62.53	20.939	62.49	0.991939	63.75	0.000145078			63.86	0.038281	63.01	0.0431421	63.1	0.29926	63.14	9.6108	62.46	3.45613	64.32	0.187322	63.31	0.462681	63.09	0.997594	62.83	0.259618	62.61	0.0471668	62.35	1.47303	62.6	0.03	62.89	1.04611	62.98	0.000398319	63.33	0.0179259	62.8	1.13935
63.35	0.863959	63.45	3.03099			64.55	0.910811	63.55	2.28945	62.92	10.5571	63.04	0.700908	64.25	0.00552744			64.3	0.140114	63.35	0.0360147	63.54	0.144681	63.55	5.77211	63.01	3.16025	64.69	0.240688	63.7	1.80333	63.51	0.28179	63.05	0.228828	63.15	0.0570033	62.66	0.158314	62.91	0	63.35	0.863959	63.48	0.238708	63.76	1.38437e-05	63.31	0.967787
63.83	0.0510172	63.97	6.25554			65.03	0.520541	63.97	4.28308	63.43	3.35893	63.65	0.71432	64.62	0.0223002			64.87	0.0213713	63.83	3.75308e-05	63.85	0.00856055	64.04	7.55532	63.5	2.43382	65.21	0.117353	64.14	4.69841	63.97	0.125972	63.35	0.0546109	63.79	0.594053	63.12	0.0150548	63.51	0	63.83	0.0510172	63.98	0.082026	64.27	4.13954e-05	63.81	1.47771
64.29	0.021442	64.49	5.34047					64.38	2.08159	64	12.7501	64.02	0.200522	65.31	1.07729					64.23	0.115241	64.26	0.0659192	64.39	4.93801	64.06	0.67565			64.79	0.166182	64.4	0.020215	63.73	0.0279923	64.36	0.204633	63.62	0.0177408	64	0.01			64.39	1.69979	64.64	1.89932e-05	64.26	1.40864
64.98	0.000529864	65.24	0.549181					65.04	0.260758	64.95	0.152191	64.9	0.232603							65.1	0.364595	64.87	0.295221	65.05	5.22675	64.96	0.38404					65.05	0.295375	64.76	0.0563774	65.06	0.0158255	64.61	0.667344	64.8	0			65.12	2.47148	65.29	9.61538e-08	64.97	1.04205
[truncated: 48 more columns]
