# Supplementary material for: A Histone Code Functionally Linked to Replicative Senescence
Source: Aging Cell. 2026 Jan 2;25(1):e70343. doi: 10.1111/acel.70343 (PMC12759110; doi:10.1111/acel.70343)
Supplement: Supplementary file 4 — Table S3: Constructs and primers used in this study. [file ACEL-25-e70343-s002.xlsx]

## Sheet: constructs
shRNA Constructs
Gene Symbol	Library	Catalog Number	Sense strand sequence	shRNA clone identifier used in figures
JMJD6	Hs_pGIPZ	RHS4430-99161577	GAAGCTATTACCTGGTTTA	51
JMJD6	Hs_pGIPZ	RHS4430-101069784	AAGATGAAGATGAAATACT	53
JMJD6	Hs_TRC	RHS3979-9630523	CGAAGCTATTACCTGGTTTAA	57
JMJD6	Hs_TRC	RHS3979-9630524	CGATGGCTACTCAGTGAAGAT	58
shRNA Controls
Gene Symbol	Library	Item	Sense Sequence
GFP	TRC	TRC GFP control	TACAACAGCCACAACGTCTAT
(None)	GIPZ	GIPZ non-targeting	CTCGCTTGGGCGAGAGTAA
ORF Clones
Gene Symbol	Library		Catalog Number	ORF Clone Accession Number
JMJD6	hORFeome_V8.1		HsCD00438914	BC066654.1
PRMT5	Precision_LentiORF		PLOHS_100011233	DQ896773
PRMT1	Precision_LentiORF		PLOHS_100069881	EU446980

## Sheet: primers
Primer Name	Primer Sequence
pRetroX Cloning Primers
RETX_HAFLAG_F	GATCTGCCACCATGGCCTACCCATACGACGTTCCAGATTACGCTGCCTACCCATACGACGTTCCAGATTACGCTGCCGACTACAAGGACGACGACGACAAGCTTGACTACAAGGACGACGACGACAAGGCCG
RETX_HAFLAG_R	GATCCGGCCTTGTCGTCGTCGTCCTTGTAGTCAAGCTTGTCGTCGTCGTCCTTGTAGTCGGCAGCGTAATCTGGAACGTCGTATGGGTAGGCAGCGTAATCTGGAACGTCGTATGGGTAGGCCATGGTGGCA
PRMT1_RETX_HA_F	attg gcggccgc G GCT GCA GCT ATG GAG GTG TCC TGT GGC
PRMT1_RETX_TY_F	attg gcggccgc G GCCACC ATG GAG GTG TCC TGT GGC
PRMT1_RETX_HA_R	attg acgcgt CTA GCG CAT CCG GTA GTC GGT G
PRMT1_RETX_TY_R	attg acgcgt CTA AGC GTC CAG GGG ATC CTG ATT GGT GTG CAC TTC GGC ATC CAG AGG ATC CTG ATT TGT ATG GAC TTC GCG CAT CCG GTA GTC GGT G
PRMT5_RETX_HA_F	attg gcggccgc G GCT GCA GCT ATG GCG GCG ATG GCG GTC
PRMT5_RETX_TY_F	attg gcggccgc G GCCACC ATG GCG GCG ATG GCG GTC
PRMT5_RETX_HA_R	attg acgcgt CTA GAG GCC AAT GGT ATA TGA GCG
PRMT5_RETX_TY_R	attg acgcgt CTA AGC GTC CAG GGG ATC CTG ATT GGT GTG CAC TTC GGC ATC CAG AGG ATC CTG ATT TGT ATG GAC TTC GAG GCC AAT GGT ATA TGA GCG
DOT1L_RETX_HA_F	attg gcggccgc G GCT GCA GCT ATG GGG GAG AAG CTG GAG
DOT1L_RETX_TY_F	attg gcggccgc G GCCACC ATG GGG GAG AAG CTG GAG
DOT1L_RETX_HA_R	attg acgcgt CTA GTT ACC TCC AAC TGT GCC G
DOT1L_RETX_TY_R	attg acgcgt CTA AGC GTC CAG GGG ATC CTG ATT GGT GTG CAC TTC GGC ATC CAG AGG ATC CTG ATT TGT ATG GAC TTC GTT ACC TCC AAC TGT GCC G
JMJD6_RETX_HA_F	attg gcggccgc G GCT GCA GCT ATG AAC CAC AAG AGC AAG AAG C
JMJD6_RETX_TY_F	attg gcggccgc G GCCACC ATG AAC CAC AAG AGC AAG AAG C
JMJD6_RETX_HA_R	attg acgcgt CTA CCT GGA GGA GCT GCG CTC
JMJD6_RETX_TY_R	attg acgcgt CTA AGC GTC CAG GGG ATC CTG ATT GGT GTG CAC TTC GGC ATC CAG AGG ATC CTG ATT TGT ATG GAC TTC CCT GGA GGA GCT GCG CTC
GRO-seq Sequencing Primer
oNTI200	CAAGCAGAAGACGGCATA
oNTI200-TruSeqID1:	CAAGCAGAAGACGGCATACGAGAT CGTGAT GTGACTGGAGTT CAGACGTGTGCTCTTCCGATC
oNTI200-TruSeqID2:	CAAGCAGAAGACGGCATACGAGAT ACATCG GTGACTGGAGTT CAGACGTGTGCTCTTCCGATC
oNTI200-TruSeqID3:	CAAGCAGAAGACGGCATACGAGAT GCCTAA GTGACTGGAGTT CAGACGTGTGCTCTTCCGATC
oNTI200-TruSeqID4:	CAAGCAGAAGACGGCATACGAGAT TGGTCA GTGACTGGAGTT CAGACGTGTGCTCTTCCGATC
oNTI200-TruSeqID5:	CAAGCAGAAGACGGCATACGAGAT CACTGT GTGACTGGAGTT CAGACGTGTGCTCTTCCGATC
oNTI200-TruSeqID6:	CAAGCAGAAGACGGCATACGAGAT ATTGGC GTGACTGGAGTT CAGACGTGTGCTCTTCCGATC
oNTI201	AATGATACGGCGACCACCGACAGGTTCAGAGTTCTACAGTCCGACG
Illumina small RNA-seq primer	CGACAGGTTCAGAGTTCTACAGTCCGACGATC
oNTI223	pGATCGTCGGACTGTAGAACTCT;CAAGCAGAAGACGGCATACGATTTTTTTTTTTTTTTTTTTTVN
	p = 5′ phosphorylation
	";" = abasic dSpacer furan
	VN = degenerate nucleotides
